# Supplementary material for: The first whole genome and transcriptome of the cinereous vulture reveals adaptation in the gastric and immune defense systems and possible convergent evolution between the Old and New World vultures
Source: Genome Biol. 2015 Oct 21;16:215. doi: 10.1186/s13059-015-0780-4 (PMC4618389; doi:10.1186/s13059-015-0780-4)
Supplement: Additional file 1: Table S1. — Sequencing and analysis statistics of the cinereous vulture’s WGS relative to the bald eagle genome. Table S2 17-mer statistics. Table S3 Summary of SNVs and small indel in the cinereous vulture. Table S4 PSGs list of the Accipitrimorphae using a branch-site model. Table S5 PSGs list of the Accipitrimorphae using a branch model. Table S6 Functional annotation chart of PSGs of the Accipitrimorphae. Table S7 PSGs list of the cinereous vulture using a branch-site model. Table S8 PSGs list of the cinereous vulture using a branch model. Table S9 PSGs list of the turkey vulture using a branch-site model. Table S10 PSGs list of the turkey vulture using a branch model. Table S11 Functional annotation chart of PSGs of the cinereous vulture. Table S12 Functional annotation chart of PSGs of the turkey vulture. Table S13 Unique amino acid changes of the turkey vulture. Table S14 Unique amino acid changes of the cinereous vulture Table S15 Unique amino acid changes of the Accipitridae. Table S16 Unique amino acid changes on sites between Accipitridae and Cathartidae of the digestive system-related proteins. Table S17 Unique amino acid changes on sites between Accipitridae and Cathartidae of the gastric acid secretion-related proteins. Table S18 Statistics regarding whole-transcriptome sequences and unigene construction. Table S19 GO analysis for the blood transcriptome of the cinereous vulture. Table S20 KEGG pathway analysis for the blood transcriptome of the cinereous vulture. Table S21 Gene expression in the cinereous vulture compared to the other avian species. Table S22 Immune related genes expression in the cinereous vulture compared to the other avian species. (XLSX 635 kb) [file 13059_2015_780_MOESM1_ESM.xlsx]

## Sheet: TableS1
Table S1. Sequencing and analysis statistics of the cinereous vulture's WGS relative to the bald eagle genome
The number of raw reads	The number of cleaned reads	Fragment size (bp)	Sequencing depth (fold)	Mapping rate	Genome coverage (≥ 15´)	Coding region coverage
						≥ 1´	≥ 5´	≥ 15´
1190519776	993880470	346	94.58	0.8961	0.9145	0.9851	0.9594	0.8984

## Sheet: TableS2
Table S2. 17-mer statistics
K-mer	K-mer_num	Pk_depth	Genome_size	Used_base	Used_read	X
17	28039906565	24	1126726670	34158604500	379540050	30.3

## Sheet: TableS3
Table S3. Summary of SNVs and small indel in the cinereous vulture
Total SNVs	Homozygous SNVs	Heterozygous SNVs	Total indels	Homozygous indels	Heterozygous indels
33566431	32083779	1482652	2000747	1941121	59626

## Sheet: TableS4
Table S4: PSGs list of the Accipitrimorphae using a branch-site model
Gene symbol	Chicken gene ID	Null hypothesis	Alternative hypothesis	2ΔL	p-value	q-value
DZANK1	GALT00000014209	-13033.3	-13010.8	45.0676	1.90349e-11	2.06719e-08
TRPV3	ENSGALT00000007425	-13412.4	-13396.2	32.3267	1.30309e-08	4.77915e-06
HELZ	GALT00000005876	-16687.2	-16671.1	32.3014	1.32021e-08	4.77915e-06
ASAP2	ENSGALT00000026486	-9937	-9923.45	27.0937	1.93826e-07	5.26238e-05
C12orf65	ENSGALT00000005399	-2331.49	-2323.37	16.2413	5.57655e-05	0.0121123
ZNF277	GALT00000015386	-6221.73	-6213.88	15.7054	7.40119e-05	0.0133962
-	GALT00000027747	-6669.8	-6662.45	14.714	0.000125111	0.0194101

## Sheet: TableS5
Table S5: PSGs list of the Accipitrimorphae using a branch model
Gene symbol	Chicken gene ID	dN/dS of all avian means	dN/dS of the Accipitridae
-	GALT00000016368	0.26588	4.9323
SPOCK1	GALT00000010115	0.0724	4.9021
XKR6	GALT00000026872	0.14306	4.8753
CST7	ENSGALT00000014105	0.34948	4.8284
-	ENSGALT00000023905	0.16058	4.8102
-	GALT00000011553	0.01226	4.6299
BRI3	ENSGALT00000034311	0.09063	4.5386
TM9SF4	GALT00000010607	0.03419	4.5293
PWWP2A	GALT00000002185	0.06262	4.4971
-	GALT00000009939	0.28422	4.3408
-	ENSGALT00000026699	0.02891	4.2053
-	GALT00000010084	0.08637	4.1179
CPPED1	ENSGALT00000004641	0.1804	4.0729
-	GALT00000038485	0.09552	4.0137
RXFP1	GALT00000015353	0.13437	3.8981
ZC3HC1	ENSGALT00000012992	0.14529	3.8919
C10orf96	GALT00000014957	0.37299	3.8849
TAB2	GALT00000020182	0.15353	3.7552
-	GALT00000036427	0.63919	3.6608
-	GALT00000011431	0.0485	3.5312
ASB10	GALT00000021776	0.16513	3.5059
MAK	GALT00000020836	0.21002	3.2488
-	GALT00000025795	0.16845	3.2243
-	ENSGALT00000016285	0.01269	3.1523
C11orf75	GALT00000036406	0.0195	3.0903
TNFAIP8L3	GALT00000007643	0.02827	2.9955
ARHGAP40	ENSGALT00000005616	0.13393	2.9302
-	GALT00000020629	0.06486	2.8807
-	GALT00000039015	2.33401	2.6908
-	ENSGALT00000036398	0.83227	2.647
-	GALT00000016900	0.36558	2.5937
-	GALT00000037601	0.14275	2.5865
TMSB10	GALT00000029436	0.00679	2.5733
-	GALT00000001806	0.15042	2.5684
PKIG	ENSGALT00000034377	0.10874	2.5387
-	GALT00000016925	0.26744	2.537
GGCT	GALT00000018800	0.30021	2.5201
CINP	GALT00000018551	0.2248	2.4403
-	GALT00000017449	0.06196	2.3161
-	ENSGALT00000000474	0.15113	2.2691
CACNG1	GALT00000006197	0.13249	2.2439
-	GALT00000000876	0.09882	2.2217
RAD52	ENSGALT00000021211	0.31095	2.195
SYT6	GALT00000003058	0.07089	2.1913
-	GALT00000017862	0.45694	2.1892
-	GALT00000004102	0.07133	2.1857
TMEM201	ENSGALT00000003980	0.15078	2.1855
-	GALT00000025178	0.05216	2.1628
-	GALT00000007063	0.22136	2.155
C12orf43	ENSGALT00000011283	0.36034	2.1376
C18orf21	GALT00000021435	0.39912	2.1129
PHACTR1	GALT00000037264	0.09936	2.062
-	GALT00000034791	0.06574	2.0518
PHF21B	GALT00000022994	0.14535	1.8782
-	ENSGALT00000000388	0.0903	1.8779
RNASEH2B	ENSGALT00000027483	0.36234	1.8761
-	GALT00000002682	0.13738	1.7794
NDUFAF1	ENSGALT00000013981	0.29856	1.7593
EIF1B	GALT00000019478	0.00533	1.7341
PNPLA8	GALT00000015471	0.2325	1.7159
-	ENSGALT00000009323	0.44228	1.6979
RPL35A	ENSGALT00000012307	0.02959	1.6843
GAB1	GALT00000016095	0.08135	1.6388
COQ3	ENSGALT00000024973	0.27019	1.6274
-	GALT00000040173	0.48775	1.6149
-	GALT00000009622	0.01643	1.5991
COPS7B	ENSGALT00000012571	0.0438	1.5708
-	ENSGALT00000013609	0.08139	1.4913
-	GALT00000009930	0.0725	1.4828
-	GALT00000035411	0.53023	1.4698
IL18RAP	ENSGALT00000027106	0.44043	1.467
-	GALT00000026593	0.18448	1.4649
-	GALT00000007277	0.00269	1.4627
SST	ENSGALT00000011903	0.0484	1.4515
KLHDC3	GALT00000013911	0.02125	1.4197
MPZL2	ENSGALT00000011990	0.23048	1.4153
-	ENSGALT00000024180	0.32946	1.3985
LYRM4	GALT00000020892	0.22321	1.3664
-	ENSGALT00000001747	0.05232	1.3598
MYOM3	GALT00000006605	0.17701	1.3219
-	GALT00000007771	0.07108	1.3012
DPY19L3	GALT00000007256	0.19839	1.296
TTC33	GALT00000023934	0.18694	1.2735
-	ENSGALT00000017631	0.12554	1.2523
-	GALT00000018149	0.07782	1.2408
-	GALT00000032642	0.00837	1.2241
-	GALT00000027769	0.2965	1.2184
-	GALT00000006132	0.14266	1.2154
-	GALT00000004154	0.14566	1.2106
-	ENSGALT00000007198	0.3819	1.1938
ZDHHC14	GALT00000022265	0.06391	1.1893
WAPAL	ENSGALT00000002947	0.13206	1.1866
-	GALT00000003601	0.1564	1.177
-	GALT00000040037	0.00424	1.1735
TMEM207	GALT00000011751	0.33894	1.1702
-	GALT00000038033	0.96376	1.1674
-	GALT00000005554	0.46405	1.1596
CDH17	GALT00000025702	0.48156	1.1506
RPL22L1	ENSGALT00000033073	0.01981	1.1474
-	GALT00000003560	0.2988	1.1453
SERHL2	ENSGALT00000019361	0.30424	1.1411
-	ENSGALT00000027149	0.02961	1.1339
C6orf115	GALT00000022440	0.06828	1.1228
-	GALT00000018390	0.18924	1.1226
-	GALT00000015616	0.20599	1.1084
MAFK	GALT00000006656	0.0782	1.1013
-	ENSGALT00000000643	0.11449	1.0982
-	GALT00000025298	0.38917	1.0893
ZC4H2	GALT00000007513	0.00526	1.086
PDGFA	ENSGALT00000041043	0.07561	1.0792
CYCS	ENSGALT00000037844	0.08435	1.069
ELMO2	GALT00000011725	0.02244	1.0685
-	ENSGALT00000040242	0.67146	1.0583
THOC7	ENSGALT00000011817	0.02339	1.0555
LIN7C	GALT00000040172	0.00449	1.0509
VEGFA	GALT00000016743	0.18178	1.0492
DHCR7	GALT00000006531	0.16331	1.0484
-	GALT00000009213	0.14958	1.0435
BLCAP	ENSGALT00000006160	0.01618	1.0435
-	GALT00000017361	0.01911	1.0415
PIWIL1	ENSGALT00000004171	0.27037	1.0343
-	GALT00000020816	0.00631	1.0342
DKK2	ENSGALT00000017166	0.00547	1.0293
-	ENSGALT00000041134	0.0874	1.0204
-	ENSGALT00000015276	0.04282	1.0146
HAUS8	GALT00000005915	0.50818	1.0146
IFT43	GALT00000032559	0.29705	1.0127
B3GAT1	ENSGALT00000034500	0.00626	1.0111

## Sheet: TableS6
Table S6: Functional annotation chart of PSGs of the Accipitrimorphae
Category	Term	Count	%	P-value	Genes	List Total	Pop Hits	Pop Total	Fold Enrichment	Bonferroni	Benjamini	FDR
GOTERM_BP_FAT	GO:0030334~regulation of cell migration	4	5.71429	0.0153937	PDGFA, VEGFA, GAB1, SST	43	169	13528	7.44626	0.999797	0.999797	20.2504
GOTERM_BP_FAT	GO:0000279~M phase	5	7.14286	0.0185979	ZC3HC1, PIWIL1, HAUS8, RAD52, KLHDC3	43	329	13528	4.78123	0.999966	0.994165	23.9533
GOTERM_BP_FAT	GO:0040012~regulation of locomotion	4	5.71429	0.0215406	PDGFA, VEGFA, GAB1, SST	43	192	13528	6.55426	0.999993	0.981272	27.2123
GOTERM_BP_FAT	GO:0051270~regulation of cell motion	4	5.71429	0.0218343	PDGFA, VEGFA, GAB1, SST	43	193	13528	6.5203	0.999994	0.951415	27.5303
GOTERM_MF_FAT	GO:0005161~platelet-derived growth factor receptor binding	2	2.85714	0.0342074	PDGFA, VEGFA	42	11	12983	56.2035	0.991506	0.991506	33.5763
GOTERM_BP_FAT	GO:0051327~M phase of meiotic cell cycle	3	4.28571	0.0370729	PIWIL1, RAD52, KLHDC3	43	98	13528	9.63075	1	0.984084	42.3639
GOTERM_BP_FAT	GO:0007126~meiosis	3	4.28571	0.0370729	PIWIL1, RAD52, KLHDC3	43	98	13528	9.63075	1	0.984084	42.3639
GOTERM_BP_FAT	GO:0030324~lung development	3	4.28571	0.0377641	PDGFA, DHCR7, VEGFA	43	99	13528	9.53347	1	0.97028	42.9644
GOTERM_BP_FAT	GO:0051321~meiotic cell cycle	3	4.28571	0.0384603	PIWIL1, RAD52, KLHDC3	43	100	13528	9.43814	1	0.953594	43.5634
GOTERM_BP_FAT	GO:0022403~cell cycle phase	5	7.14286	0.0387828	ZC3HC1, PIWIL1, HAUS8, RAD52, KLHDC3	43	414	13528	3.79957	1	0.933431	43.8389
GOTERM_BP_FAT	GO:0030323~respiratory tube development	3	4.28571	0.0398674	PDGFA, DHCR7, VEGFA	43	102	13528	9.25308	1	0.916022	44.7561
GOTERM_BP_FAT	GO:0060541~respiratory system development	3	4.28571	0.0442046	PDGFA, DHCR7, VEGFA	43	108	13528	8.73902	1	0.916054	48.2864

## Sheet: TableS7
Table S7: PSGs list of the cinereous vulture using a branch-site model
Gene symbol	Chicken gene ID	Null hypothesis	Alternative hypothesis	2ΔL	p-value	q-value
MSLN	ENSGALT00000008577	-3475.62	-3466.49	18.2656	1.92143e-05	0.024748
-	GALT00000016900	-3491.15	-3483.64	15.0172	0.000106536	0.0686092
-	GALT00000038311	-1325.24	-1318.51	13.4449	0.000245677	0.0989629
-	GALT00000004429	-1945.53	-1939.07	12.908	0.000327182	0.0989629
TP53I3	GALT00000026619	-1717.87	-1711.93	11.8761	0.000568599	0.0919234
-	GALT00000015542	-6374.76	-6368.81	11.8976	0.000562063	0.0919234

## Sheet: TableS8
Table S8: PSGs list of the cinereous vulture using a branch model
Gene symbol	Chicken gene ID	dN/dS of all avian means	dN/dS of the Cinereous vulture
-	GALT00000031540	0.71892	4.8892
HIGD1A	GALT00000031308	0.20511	4.4731
-	GALT00000039060	0.40957	4.1813
-	GALT00000022299	0.3948	3.8846
-	GALT00000030264	0.66754	3.6734
GALNTL1	GALT00000015383	0.14202	3.4786
MLXIP	ENSGALT00000007010	0.30452	3.4445
-	GALT00000010556	0.18714	3.4124
MRPS31	GALT00000027520	0.22505	3.357
KCTD18	ENSGALT00000013252	0.34877	3.2513
CTTNBP2NL	ENSGALT00000002318	0.14813	2.9996
CD274	GALT00000024241	0.28634	2.841
TMEM71	ENSGALT00000030790	0.77488	2.8223
GYG2	ENSGALT00000026884	0.11579	2.7218
-	GALT00000016900	0.48962	2.6239
-	GALT00000005719	1.13631	2.484
-	GALT00000030524	0.54741	2.4528
-	GALT00000023341	0.29781	2.4362
-	GALT00000018431	0.21676	2.3755
VSTM4	ENSGALT00000009968	0.19494	2.3692
ZNF488	GALT00000009605	0.27043	2.3672
-	GALT00000040053	0.44466	2.3671
CYP19A1	GALT00000039005	0.17376	2.3647
-	ENSGALT00000012071	0.07131	2.3202
-	GALT00000002041	0.1804	2.3082
ACAD10	GALT00000034438	0.5925	2.3069
ZDBF2	GALT00000013869	0.64881	2.2872
-	GALT00000037742	0.36453	2.2809
SAMSN1	ENSGALT00000025293	0.29075	2.2688
GEN1	ENSGALT00000026572	0.37788	2.2355
RAD21L1	GALT00000039396	0.67828	2.1895
TMEM9	ENSGALT00000000304	0.07984	2.1894
UNC93A	GALT00000018505	0.48088	2.1758
-	ENSGALT00000038066	0.06087	2.1577
MIIP	GALT00000007089	0.61631	2.1433
CYSLTR2	GALT00000027463	0.24591	2.1305
CCDC78	GALT00000003811	0.31535	2.0943
-	GALT00000034855	1.05217	2.087
-	GALT00000032215	0.98236	2.0767
OFCC1	GALT00000037252	0.66124	2.0298
IL20RB	GALT00000021510	0.35015	1.9433
-	GALT00000020151	0.7847	1.8778
PHF16	GALT00000026992	0.0714	1.8622
ALS2CR8	ENSGALT00000013810	0.40216	1.807
-	GALT00000037176	0.84213	1.8045
-	GALT00000005095	0.25714	1.759
-	GALT00000014587	0.5317	1.7569
-	GALT00000013160	0.2925	1.7218
DNTT	GALT00000033285	0.2781	1.7214
TSPO2	GALT00000005088	0.42486	1.704
B4GALT4	GALT00000024311	0.25677	1.6824
RHAG	GALT00000026922	0.76539	1.6738
PUS10	GALT00000012717	0.23797	1.6603
IFT27	GALT00000020454	0.51406	1.6528
-	GALT00000008892	0.23384	1.6527
PLEKHG7	ENSGALT00000018401	0.44905	1.6418
NTAN1	ENSGALT00000004474	0.08796	1.5947
-	GALT00000031027	0.82435	1.5838
SMTNL2	GALT00000009792	0.46371	1.5773
AHSG	GALT00000014007	0.51914	1.5601
-	GALT00000016620	0.47338	1.5464
TSTD2	ENSGALT00000003296	0.33326	1.5458
TMEM174	ENSGALT00000024225	0.17664	1.5408
C2orf55	GALT00000014387	0.78245	1.539
RAB11B	GALT00000000866	0.0001	1.5376
-	GALT00000018735	0.46667	1.5087
-	GALT00000032002	0.6263	1.5002
CHST4	GALT00000001323	0.18204	1.4959
SUCLG1	GALT00000032015	0.11378	1.49
FAS	GALT00000039919	0.49824	1.4877
-	GALT00000036427	0.57853	1.4791
FBXO16	ENSGALT00000026836	0.36737	1.464
-	GALT00000022096	0.36866	1.4621
CRYZL1	GALT00000025769	0.14953	1.4475
BTD	GALT00000018291	0.27473	1.4407
-	GALT00000037601	0.19435	1.4338
GNG10	GALT00000025296	0.0001	1.4325
-	ENSGALT00000040068	0.16614	1.4253
-	ENSGALT00000006265	0.50955	1.4182
-	ENSGALT00000019721	0.47824	1.4138
-	ENSGALT00000038124	0.53394	1.4091
-	ENSGALT00000023217	0.34141	1.3797
-	GALT00000034628	1.36397	1.3748
ADAD1	ENSGALT00000019351	0.45386	1.3665
-	ENSGALT00000002291	0.60532	1.3557
-	ENSGALT00000021364	0.04843	1.353
CHGB	ENSGALT00000014913	0.5348	1.3442
C1QB	GALT00000007609	0.2865	1.3397
RFT1	ENSGALT00000003010	0.23443	1.3321
KCNC1	GALT00000010037	0.06291	1.3225
MDH1B	ENSGALT00000013926	0.33321	1.3185
KIAA1737	GALT00000016923	0.25811	1.3163
C3orf23	ENSGALT00000018736	0.16683	1.2927
-	GALT00000011305	0.28642	1.2869
MMAA	ENSGALT00000016214	0.19275	1.2797
-	ENSGALT00000037888	1.1204	1.2792
-	ENSGALT00000016585	0.19956	1.2764
-	ENSGALT00000037195	0.58203	1.2741
RIN3	GALT00000037596	0.33131	1.2675
-	ENSGALT00000026214	0.32072	1.2669
-	GALT00000038387	0.50673	1.2531
-	GALT00000016876	0.61071	1.248
-	GALT00000005068	0.19163	1.246
-	GALT00000039426	0.26004	1.2438
OGFR	GALT00000009003	0.6081	1.2436
PDZK1IP1	ENSGALT00000017056	0.23	1.2308
C14orf159	GALT00000017411	0.31294	1.2295
ST3GAL5	GALT00000032024	0.32904	1.2247
-	GALT00000041245	0.54471	1.2208
-	GALT00000031583	0.04394	1.202
-	GALT00000038176	0.39192	1.1942
LANCL2	ENSGALT00000020187	0.09558	1.1895
AFTPH	ENSGALT00000014347	0.44935	1.1891
GPR148	GALT00000003448	0.28221	1.1783
-	GALT00000009288	0.0001	1.1782
PDCD6	GALT00000021854	0.04673	1.1766
-	GALT00000036782	0.9439	1.163
DCP1A	GALT00000008538	0.38395	1.1437
-	GALT00000010240	1.49441	1.1377
PARP9	ENSGALT00000019729	0.80434	1.1366
CYTL1	GALT00000024216	0.20634	1.1363
METTL11B	GALT00000005276	0.17349	1.1341
CCDC34	ENSGALT00000019910	0.7271	1.1281
-	ENSGALT00000014132	0.12922	1.1278
C8orf33	GALT00000033178	0.59386	1.1212
RPL22L1	ENSGALT00000033073	0.0001	1.1189
STOX1	ENSGALT00000006552	0.51822	1.1129
LAPTM4B	GALT00000025787	0.01973	1.1111
SNN	GALT00000041113	0.0001	1.109
MED26	GALT00000040857	0.46925	1.1045
-	GALT00000016986	0.21361	1.1006
-	GALT00000040376	0.05901	1.0949
PSMD14	GALT00000018142	0.0001	1.0926
DRAM2	GALT00000000173	0.1648	1.0841
-	GALT00000019518	0.1372	1.0839
-	ENSGALT00000020197	0.44466	1.0763
-	ENSGALT00000012050	0.02382	1.0746
PDCD5	GALT00000007403	0.18318	1.0738
-	GALT00000009488	0.18484	1.0736
CEND1	GALT00000008285	0.24521	1.0723
INPP5B	GALT00000002444	0.17636	1.0575
-	ENSGALT00000036691	0.64509	1.0556
BMP2	GALT00000014350	0.07878	1.0541
-	GALT00000003675	0.25352	1.0506
PHOSPHO2	ENSGALT00000033212	0.38967	1.0471
MMRN2	GALT00000003133	0.35635	1.0462
POLR1D	ENSGALT00000027615	0.41535	1.0447
MPPED1	GALT00000022942	0.0001	1.0431
LAPTM5	GALT00000000781	0.24452	1.0409
GSTK1	GALT00000023710	0.52779	1.039
-	ENSGALT00000000643	0.0001	1.0386
EIF4EBP1	GALT00000005077	0.0567	1.029
-	GALT00000024419	0.41751	1.028
CLYBL	GALT00000027264	0.1979	1.0232
LRTM1	GALT00000008679	0.19911	1.0231
-	GALT00000039112	0.4464	1.0222
EMP1	GALT00000030620	0.35695	1.022
-	GALT00000017871	0.28872	1.0201
-	ENSGALT00000015679	0.0519	1.0195
CYBRD1	GALT00000015557	0.37151	1.0177
STEAP4	GALT00000014634	0.56728	1.0155
DYRK2	GALT00000016103	0.04554	1.0148
-	GALT00000035251	0.24385	1.0117
STXBP6	GALT00000016008	0.0139	1.008
-	GALT00000012379	0.45836	1.0022
-	ENSGALT00000026050	0.53254	1.0018
-	GALT00000008756	0.18186	1.0007

## Sheet: TableS9
Table S9: PSGs list of the turkey vulture using a branch-site model
Gene symbol	Chicken gene ID	Null hypothesis	Alternative hypothesis	2ΔL	p-value	q-value
RALGAPA1	ENSGALT00000016403	-8654.62	-8639.29	30.6607	3.07e-08	5.14e-05
STEAP3	GALT00000019790	-2238.8	-2226.17	25.2695	4.99e-07	0.000417
ATP6V1D	GALT00000015588	-1075.21	-1063.63	23.1646	1.49e-06	0.000831
C16orf72	ENSGALT00000011808	-1160.69	-1149.72	21.9517	2.8e-06	0.00107
-	GALT00000002237	-831.088	-820.296	21.5839	3.39e-06	0.00107
FAM168B	GALT00000003405	-895.421	-884.782	21.2776	3.97e-06	0.00107
LPIN1	GALT00000026552	-4634.06	-4623.65	20.8129	5.06e-06	0.00107
EFHC1	ENSGALT00000031537	-3135.36	-3125.05	20.6287	5.58e-06	0.00107
UHMK1	ENSGALT00000004312	-1524.22	-1513.94	20.5617	5.77e-06	0.00107
GDPD1	ENSGALT00000008181	-1398.98	-1388.92	20.1071	7.32e-06	0.00114
-	GALT00000015498	-1730.23	-1720.2	20.0603	7.5e-06	0.00114
BRAP	GALT00000039032	-2882.3	-2872.52	19.5739	9.68e-06	0.00123
-	GALT00000026334	-1879.2	-1869.53	19.3282	1.1e-05	0.00123
-	GALT00000036985	-1359.42	-1349.8	19.233	1.16e-05	0.00123
-	ENSGALT00000022752	-2467.65	-2458.05	19.1965	1.18e-05	0.00123
-	GALT00000003601	-3099.78	-3090.19	19.1781	1.19e-05	0.00123
-	GALT00000036471	-408.709	-399.169	19.0792	1.25e-05	0.00123
-	GALT00000026993	-1541.47	-1532.04	18.8535	1.41e-05	0.00125
-	ENSGALT00000007942	-1572.38	-1562.96	18.8467	1.42e-05	0.00125
PITPNA	GALT00000004394	-1238.01	-1228.77	18.4921	1.71e-05	0.0014
MSI2	GALT00000008924	-1692.9	-1683.68	18.4307	1.76e-05	0.0014
MAEL	GALT00000030404	-1997.95	-1988.81	18.2877	1.9e-05	0.00144
IBTK	GALT00000025575	-6634.26	-6625.22	18.067	2.13e-05	0.00155
RBKS	GALT00000016321	-1435.33	-1426.64	17.3871	3.05e-05	0.00194
TBC1D12	GALT00000010562	-2083.56	-2074.9	17.3291	3.14e-05	0.00194
PICK1	GALT00000030592	-1818.76	-1810.11	17.2979	3.2e-05	0.00194
BFSP2	GALT00000019140	-1959.35	-1950.71	17.2829	3.22e-05	0.00194
TRIM66	GALT00000009581	-6884.82	-6876.18	17.2729	3.24e-05	0.00194
PDCD6	GALT00000021854	-741.773	-733.191	17.1649	3.43e-05	0.00197
-	ENSGALT00000021261	-9662.32	-9653.8	17.0461	3.65e-05	0.00197
ADRA1B	GALT00000002157	-1882.95	-1874.45	16.9916	3.75e-05	0.00197
MPHOSPH8	ENSGALT00000027690	-3840.08	-3831.59	16.9833	3.77e-05	0.00197
ATF2	GALT00000033263	-2143.44	-2135.04	16.8047	4.1431e-05	0.00195008
-	GALT00000017361	-2766.3	-2757.91	16.7828	4.19e-05	0.00212
-	GALT00000022974	-1963.44	-1955.08	16.7162	4.34e-05	0.00214
-	ENSGALT00000003428	-7355.15	-7346.88	16.5354	4.77e-05	0.00228
-	ENSGALT00000036791	-818.714	-810.548	16.3331	5.31e-05	0.00247
SLC1A7	GALT00000017363	-2609.45	-2601.36	16.1873	5.74e-05	0.0026
-	ENSGALT00000001752	-1216.39	-1208.32	16.1291	5.92e-05	0.00261
ZWILCH	ENSGALT00000012541	-3320.71	-3312.73	15.9499	6.5e-05	0.00279
-	GALT00000019793	-3051.93	-3044	15.8543	6.84e-05	0.00284
-	GALT00000000077	-1281.78	-1273.87	15.8099	7e-05	0.00284
RNF138	GALT00000024473	-1030.06	-1022.17	15.777	7.13e-05	0.00284
MKL1	GALT00000019622	-4709.66	-4701.89	15.5353	8.1e-05	0.00315
TRPS1	GALT00000025974	-4263.93	-4256.23	15.3963	8.72e-05	0.00332
C4orf27	ENSGALT00000015738	-1662.43	-1654.8	15.274	9.3e-05	0.0034
NRG2	ENSGALT00000041269	-2816.19	-2808.57	15.2375	9.48e-05	0.0034
-	GALT00000023206	-2087.7	-2080.09	15.2256	9.54e-05	0.0034
-	GALT00000032303	-1499.05	-1491.45	15.1808	9.77e-05	0.00341
-	GALT00000001111	-866.002	-858.503	14.9982	0.000108	0.00358
-	GALT00000000876	-1118.18	-1110.69	14.9941	0.000108	0.00358
SULT6B1	ENSGALT00000017249	-1487.92	-1480.59	14.6696	0.000128	0.00404
COPA	ENSGALT00000014909	-6208.33	-6201.03	14.6026	0.000133	0.00412
KNDC1	ENSGALT00000011341	-9632.3	-9625.07	14.476	0.000142	0.00432
-	GALT00000013775	-2218.47	-2211.38	14.17	0.000167	0.00499
USP48	GALT00000022876	-4740.99	-4733.96	14.0516	0.000178	0.00513
ODF2L	ENSGALT00000038840	-2741.52	-2734.53	13.9839	0.000184	0.00522
-	GALT00000030505	-1998.72	-1991.75	13.9437	0.000188	0.00524
CLUAP1	ENSGALT00000021846	-1632.71	-1625.76	13.8986	0.000193	0.00529
PTPN12	ENSGALT00000013546	-3364.54	-3357.71	13.661	0.000218958	0.0057732
C11orf30	GALT00000001212	-6359.85	-6353.08	13.5493	0.000232	0.00619
-	GALT00000031583	-1509.92	-1503.17	13.4935	0.000239	0.00625
-	GALT00000006981	-4903.1	-4896.37	13.4469	0.000245	0.00631
PLIN5	GALT00000034950	-2132.46	-2125.83	13.256	0.000272	0.00679
MYCBP	GALT00000041046	-419.152	-412.555	13.1932	0.000280971	0.00681845
-	GALT00000006310	-2010.97	-2004.39	13.17	0.000284	0.00689
ZEB2	GALT00000020339	-5090.37	-5083.87	13.0015	0.000311	0.00733
DYNC2LI1	GALT00000016181	-1874.81	-1868.35	12.9236	0.000324	0.00746
-	GALT00000002041	-910.491	-904.033	12.9156	0.000326	0.00746
-	GALT00000009524	-438.031	-431.582	12.8967	0.000329159	0.00736015
-	GALT00000024258	-3095.94	-3089.49	12.8901	0.00033	0.00746
-	GALT00000003868	-1494.55	-1488.12	12.861	0.000335	0.00747
SLC36A1	GALT00000006942	-2464.78	-2458.42	12.7347	0.000359	0.0078
-	GALT00000002429	-567.955	-561.589	12.7329	0.000359	0.0078
-	GALT00000016612	-2046.8	-2040.58	12.448	0.000418	0.0087
SPTY2D1	GALT00000010272	-3804.97	-3798.75	12.448	0.000418	0.0087
-	GALT00000005674	-2319.78	-2313.56	12.4357	0.000421	0.0087
TTC33	GALT00000023934	-1292.16	-1286.01	12.2999	0.000453	0.00924
DVL3	GALT00000013704	-3128.45	-3122.39	12.1288	0.000496	0.00988
PAWR	ENSGALT00000016801	-886.607	-880.624	11.9647	0.000542	0.0107
KANK4	GALT00000017828	-2431.58	-2425.63	11.8894	0.000565	0.011
-	GALT00000032989	-2785.12	-2779.23	11.7858	0.000597	0.0115
-	ENSGALT00000040428	-4916.42	-4910.59	11.6516	0.000641	0.0122
FKBP14	GALT00000018231	-856.593	-850.79	11.6058	0.000657	0.0124
HIC2	GALT00000002132	-2588.06	-2582.32	11.4711	0.000707	0.0131
-	GALT00000015652	-3463.68	-3457.98	11.3979	0.000735	0.0135
-	GALT00000039801	-4682.45	-4676.78	11.3491	0.000755	0.0137
-	GALT00000001314	-2248.09	-2242.42	11.3303	0.000763	0.0137
IQSEC3	ENSGALT00000021171	-4508.33	-4502.69	11.2718	0.000787	0.014
-	ENSGALT00000019696	-1098.45	-1092.85	11.2049	0.000816	0.0144
ERGIC2	GALT00000011632	-1780	-1774.42	11.1587	0.000836	0.0146
-	GALT00000025226	-2592.37	-2586.89	10.9417	0.00094	0.0161
MIOS	GALT00000017402	-4227.53	-4222.07	10.9146	0.000954	0.0161
DBR1	ENSGALT00000001805	-2511.49	-2506.04	10.8965	0.000963	0.0161
-	GALT00000004464	-9895.68	-9890.34	10.6792	0.00108	0.0177
DCTN4	GALT00000007219	-2018.49	-2013.22	10.5456	0.00116	0.0187
ANAPC16	GALT00000007029	-514.568	-509.376	10.383	0.00127	0.0202
PEX5	GALT00000037070	-3255.64	-3250.46	10.3591	0.00129	0.0202
-	ENSGALT00000019157	-3535.73	-3530.58	10.3015	0.00133	0.0204
SNX9	ENSGALT00000022291	-2844.27	-2839.14	10.2463	0.00137	0.0208
RPS6KA2	ENSGALT00000018703	-3216.17	-3211.1	10.1405	0.00145	0.0218
DNAJC6	ENSGALT00000017983	-4469.1	-4464.1	9.99106	0.00157	0.023
ERP44	GALT00000021930	-1709.95	-1704.98	9.93941	0.00162	0.0236
-	GALT00000032631	-1731.39	-1726.5	9.78678	0.00176	0.0252
GP9	GALT00000008039	-1081.34	-1076.48	9.72856	0.00181	0.0255
-	GALT00000007505	-3376.88	-3372.02	9.71619	0.00183	0.0255
GGT5	GALT00000010504	-3360.09	-3355.24	9.71216	0.00183	0.0255
SMAD6	ENSGALT00000012764	-963.616	-958.816	9.60068	0.00195	0.027
WDFY2	GALT00000027490	-1889.79	-1885.08	9.40132	0.00217	0.0298
-	GALT00000041164	-2998.22	-2993.54	9.36852	0.00221	0.0298
C12orf29	ENSGALT00000018208	-1585.26	-1580.58	9.35343	0.00223	0.0298
-	GALT00000039368	-1614.56	-1609.89	9.35285	0.00223	0.0298
PDILT	GALT00000003124	-1902.54	-1897.92	9.25382	0.00235	0.0312
-	ENSGALT00000027171	-3232.08	-3227.46	9.23097	0.00238	0.0314
-	GALT00000006581	-1078.13	-1073.57	9.1226	0.00252	0.0329
-	ENSGALT00000038740	-1951.28	-1946.84	8.88506	0.00288	0.0371
-	ENSGALT00000011825	-821.252	-816.861	8.78101	0.00304	0.0388
ARPC2	GALT00000018675	-1238.3	-1233.94	8.71897	0.00315	0.0396
-	GALT00000010676	-1893.43	-1889.08	8.70509	0.00317	0.0396
-	GALT00000027576	-19528.7	-19524.4	8.64719	0.00328	0.0406
-	GALT00000008796	-2483.83	-2479.52	8.61804	0.00333	0.041
SPRED2	ENSGALT00000014275	-1860.64	-1856.4	8.47304	0.0036	0.044
-	GALT00000040398	-1785.56	-1781.33	8.4583	0.00363	0.044
CILP	GALT00000011900	-5382.24	-5378.02	8.43424	0.00368	0.0441
-	GALT00000039930	-794.247	-790.04	8.41415	0.00372	0.0441
-	ENSGALT00000013057	-944.594	-940.389	8.41039	0.00373	0.0441
PPP2R5E	GALT00000019323	-1868.42	-1864.22	8.39722	0.00376	0.0441
-	GALT00000016072	-3691.3	-3687.11	8.39141	0.00377	0.0441
FOXI2	GALT00000037124	-1304.15	-1299.97	8.34242	0.00387	0.045
GMEB1	GALT00000001449	-2708.56	-2704.4	8.31312	0.00394	0.0455
CENPT	GALT00000002338	-749.892	-745.778	8.2268	0.00413	0.047
-	ENSGALT00000037655	-1646.7	-1642.62	8.16673	0.00427	0.0473
AHSG	GALT00000014007	-1945.81	-1941.73	8.16602	0.00427	0.0473
IL18RAP	ENSGALT00000027106	-3007.75	-3003.67	8.1579	0.00429	0.0473
-	GALT00000008895	-1666.64	-1662.56	8.1519	0.0043	0.0473
ASPM	ENSGALT00000003688	-15769	-15765	8.07947	0.00448	0.0482
-	ENSGALT00000003247	-3650.01	-3645.97	8.06919	0.0045	0.0482
MFAP3L	ENSGALT00000015737	-1257.79	-1253.77	8.04042	0.00457	0.0483
ARSJ	GALT00000019613	-2153.53	-2149.52	8.03253	0.00459	0.0483
-	ENSGALT00000040355	-4091.38	-4087.39	7.99144	0.0047	0.0491
URB2	GALT00000018087	-8343.57	-8339.59	7.95659	0.00479	0.0498
-	ENSGALT00000010862	-1087.48	-1083.51	7.94287	0.00483	0.0499
-	ENSGALT00000001781	-2554.51	-2550.55	7.91126	0.00491	0.0503
C14orf159	GALT00000017411	-3415.35	-3411.4	7.89707	0.00495	0.0503
-	ENSGALT00000014324	-2557.49	-2553.54	7.89332	0.00496	0.0503
LDLRAD3	ENSGALT00000038588	-1650.57	-1646.63	7.87168	0.00502	0.0505
CCDC112	ENSGALT00000037509	-2222.52	-2218.59	7.86594	0.00504	0.0505
ZNF407	GALT00000022242	-7839.58	-7835.72	7.721	0.00546	0.0544
LY96	ENSGALT00000025232	-942.681	-938.833	7.69636	0.00553	0.0547
TMEM200A	GALT00000003584	-2403.07	-2399.24	7.67495	0.0056	0.0551
-	ENSGALT00000025467	-458.903	-455.088	7.63067	0.00574	0.0558
SLC31A1	ENSGALT00000014372	-989.743	-985.928	7.63032	0.00574	0.0558
-	GALT00000026903	-379.904	-376.123	7.56133	0.00596	0.0576
-	ENSGALT00000005397	-4297.96	-4294.22	7.46946	0.00628	0.0595
PHB2	GALT00000023492	-1180.1	-1176.37	7.4633	0.0063	0.0595
EXD3	ENSGALT00000014570	-3657.97	-3654.25	7.45404	0.00633	0.0595
-	GALT00000025241	-1490.98	-1487.26	7.43969	0.00638	0.0596
METTL6	GALT00000018825	-1284.78	-1281.09	7.36748	0.00664	0.0613
PCTP	GALT00000004896	-968.32	-964.637	7.36406	0.00665	0.0613
NEK10	ENSGALT00000018474	-3347.77	-3344.09	7.35922	0.00667	0.0613
CINP	GALT00000018551	-1092.02	-1088.35	7.32767	0.00679	0.0621
-	GALT00000002840	-1205.39	-1201.75	7.27277	0.007	0.0636
EPB41L4B	ENSGALT00000037060	-3406.41	-3402.77	7.26344	0.00704	0.0637
CRYZL1	GALT00000025769	-1601.41	-1597.8	7.21743	0.00722	0.0648
RPE65	GALT00000037886	-2903.37	-2899.76	7.21356	0.00724	0.0648
-	ENSGALT00000032336	-1649.84	-1646.25	7.194	0.00731	0.0649
EXOSC10	ENSGALT00000004879	-4396.93	-4393.33	7.19044	0.00733	0.0649
-	ENSGALT00000000301	-1641.73	-1638.14	7.17731	0.00738	0.065
SYT4	GALT00000031363	-1939.26	-1935.68	7.16195	0.00745	0.0653
MAOB	GALT00000036671	-2472.53	-2468.97	7.1144	0.00765	0.0667
-	GALT00000004241	-4399.7	-4396.16	7.08372	0.00778	0.0674
-	ENSGALT00000000679	-632.599	-629.097	7.00476	0.00813	0.0701
-	GALT00000002054	-1818.77	-1815.29	6.96313	0.00832	0.0707
STOM	GALT00000034894	-1242.75	-1239.27	6.96193	0.00833	0.0707
-	ENSGALT00000014945	-779.549	-776.08	6.93845	0.00844	0.0713
-	GALT00000006264	-740.82	-737.363	6.91403	0.00855	0.0715
-	ENSGALT00000018556	-2687.31	-2683.87	6.88698	0.00868	0.0722
SMPD3	ENSGALT00000001131	-3088.97	-3085.54	6.85608	0.00883	0.0731
MAD2L2	ENSGALT00000007392	-991.343	-987.938	6.80997	0.00907	0.0747
RAB11FIP1	ENSGALT00000004947	-2755.98	-2752.58	6.78924	0.00917	0.0752
-	GALT00000018647	-4644.12	-4640.75	6.74481	0.0094	0.0767
-	GALT00000027168	-744.183	-740.82	6.72512	0.00951	0.0772
-	GALT00000005719	-436.705	-433.353	6.7043	0.00962	0.0777
SFI1	ENSGALT00000033809	-6812.42	-6809.08	6.69613	0.00966	0.0777
DZANK1	GALT00000014209	-3859.1	-3855.75	6.68472	0.00972	0.0778
FSTL4	ENSGALT00000010526	-3856.02	-3852.7	6.65197	0.0099	0.0789
TMC5	ENSGALT00000011200	-3438.18	-3434.86	6.63452	0.01	0.0793
-	GALT00000027828	-2651.66	-2648.37	6.57775	0.0103	0.0809
AIMP1	ENSGALT00000017172	-1598.23	-1594.96	6.52409	0.0106	0.0829
NLE1	ENSGALT00000007475	-2515.38	-2512.13	6.49793	0.0108	0.084
-	GALT00000007692	-1513.17	-1509.93	6.48244	0.0109	0.0844
WWC2	GALT00000017356	-5950.18	-5946.95	6.46198	0.011	0.0844
-	ENSGALT00000005028	-4322.85	-4319.64	6.42337	0.0113	0.0855
-	GALT00000013559	-3840.47	-3837.27	6.41664	0.0113	0.0855
PALB2	ENSGALT00000009810	-3199.99	-3196.79	6.40957	0.0114	0.0859
DYX1C1-CCPG1	GALT00000006995	-2220.86	-2217.67	6.38038	0.0115	0.0863

## Sheet: TableS10
Table S10: PSGs list of the turkey vulture using a branch model
Gene symbol	Chicken gene ID	dN/dS of all avian means	dN/dS of the Cinereous vulture
-	GALT00000026025	0.12178	4.5588
C9orf103	ENSGALT00000020546	0.41471	4.3554
-	GALT00000037769	0.92696	3.384
-	GALT00000016986	0.2925	3.2492
-	GALT00000039930	0.72379	3.0728
TMEM53	GALT00000016441	0.27701	2.8556
-	ENSGALT00000011381	0.26474	2.7451
-	GALT00000023636	0.7461	2.3675
-	GALT00000024899	0.03592	2.2561
ART4	GALT00000019175	0.5013	2.2559
IL22	GALT00000016106	0.68101	2.1751
-	GALT00000016105	0.86793	2.1677
CDHR5	GALT00000008112	0.64485	2.1165
C7orf53	GALT00000030698	0.77163	2.0914
XKR6	GALT00000026872	0.40027	2.0875
-	ENSGALT00000026050	0.6521	2.0176
C8orf33	GALT00000033178	0.70879	1.9528
-	GALT00000032228	0.54934	1.897
AHSG	GALT00000014007	0.67974	1.8824
EPSTI1	ENSGALT00000027416	0.93305	1.8328
MIIP	GALT00000007089	0.62069	1.7923
CYBRD1	GALT00000015557	0.61098	1.7848
LYVE1	GALT00000009050	0.47636	1.7737
-	GALT00000022554	0.51284	1.7709
TMEM186	ENSGALT00000019467	0.63491	1.7506
COMT	GALT00000003148	0.20746	1.6501
C19orf40	GALT00000007599	0.22247	1.6429
FAM103A1	GALT00000009670	0.4098	1.6204
A2LD1	GALT00000036535	0.10907	1.5596
-	GALT00000020484	0.16712	1.5561
ACOT12	GALT00000025175	0.4306	1.5345
-	GALT00000036782	0.97416	1.4792
TGIF1	ENSGALT00000023884	0.3254	1.471
-	GALT00000031540	0.82954	1.4595
PNLDC1	ENSGALT00000018991	0.56597	1.4567
-	GALT00000009570	0.46111	1.4549
-	ENSGALT00000038003	0.3434	1.4408
-	GALT00000036704	0.76801	1.3925
-	GALT00000033496	0.77722	1.388
KDELC2	GALT00000027711	0.20356	1.3818
-	ENSGALT00000018602	0.15599	1.3632
-	GALT00000021310	0.68987	1.362
-	GALT00000009213	0.56819	1.3602
C7orf46	GALT00000017883	0.48415	1.344
ZDBF2	GALT00000013869	0.72895	1.3267
-	ENSGALT00000033399	0.10245	1.3217
C8orf48	GALT00000012256	0.66483	1.305
TSPO2	GALT00000005088	0.45792	1.2814
SERPINB1	GALT00000020984	0.50449	1.2812
-	GALT00000025298	0.5291	1.2799
-	GALT00000015929	0.31341	1.2623
-	GALT00000018840	0.56903	1.2311
RBKS	GALT00000016321	0.45624	1.2306
NKAIN1	ENSGALT00000000845	0.06452	1.2251
CAPN13	GALT00000014759	0.64909	1.2239
-	GALT00000013835	0.48773	1.216
-	GALT00000024606	0.2402	1.2065
-	ENSGALT00000036691	0.86011	1.1676
RNASEH2B	ENSGALT00000027483	0.40855	1.1617
-	GALT00000039059	0.53404	1.1559
-	ENSGALT00000041015	0.39899	1.1461
C2orf77	GALT00000015986	0.57078	1.1371
RBM43	ENSGALT00000032891	0.84826	1.1368
SLC31A1	ENSGALT00000014372	0.31382	1.1275
-	GALT00000024261	0.60067	1.1269
-	GALT00000013419	0.4991	1.0971
-	GALT00000033793	0.48363	1.0873
-	GALT00000024585	0.8814	1.0789
RBP2	GALT00000040948	0.3308	1.0759
KIAA1407	ENSGALT00000036945	0.9006	1.0697
-	GALT00000024444	0.3932	1.0684
-	GALT00000007887	0.76044	1.0659
DIO1	GALT00000017472	0.42715	1.0559
RAP1B	GALT00000016139	0.47325	1.0473
-	GALT00000021943	0.2567	1.0449
COL27A1	ENSGALT00000011272	0.39578	1.0441
-	ENSGALT00000000643	0.0001	1.0419
GLRX2	GALT00000003911	0.71133	1.0395
IL12RB2	GALT00000018300	0.26161	1.0312
-	GALT00000019976	0.0001	1.031
-	GALT00000034804	0.74092	1.0297
-	GALT00000013232	0.36862	1.0265
IL28RA	GALT00000040455	0.45126	1.0177
FGFBP1	GALT00000023416	0.39672	1.0137
LYPD6B	GALT00000020374	0.38663	1.004

[truncated: 12 more sheets: TableS11, TableS12, TableS13, TableS14, TableS15, TableS16, TableS17, TableS18, TableS19, Table20, TableS21, TableS22]
